# Supplementary material for: On the Skill of Balancing While Riding a Bicycle
Source: PLoS One. 2016 Feb 24;11(2):e0149340. doi: 10.1371/journal.pone.0149340 (PMC4766243; doi:10.1371/journal.pone.0149340)
Supplement: S1 Data — The spreadsheet contains all metrics for each subject for each trial. (XLS) [file pone.0149340.s002.xls]

## Sheet: Sheet1
Subject number	Rider type (1 = cyclist, 2 = non-cyclist)	Rider mass (kg)	Speed (m/s)	stdev(steer angle) (deg)	stdev(steer rate) (deg/s)	stdev(rider lean angle) (deg)	stdev(y_COP) (m)	R^2(roll rate, steer rate)	R^2(roll angle, rider lean angle)	R^2(y_COP, y_COM)	Average positive steering power (W)
1	2	83.93	4.9236	1.77705	17.6656	0.454775	29.0837	0.699621	0.502837	0.860504	0.205709
1	2	83.93	7.46418	1.55221	16.085	0.493794	28.9922	0.662509	0.350336	0.813039	0.174515
1	2	83.93	7.59885	1.84902	21.9123	0.623246	29.5711	0.677462	0.225809	0.83696	0.308965
1	2	83.93	2.83189	3.37831	27.1277	0.627061	33.4645	0.750542	0.613532	0.895343	0.34798
1	2	83.93	1.9618	3.59284	27.4014	0.51909	26.9615	0.783041	0.772038	0.958158	0.344245
2	2	71.35	5.08024	2.27227	25.2877	0.59535	25.0137	0.74395	0.526393	0.864076	0.27855
2	2	71.35	7.95649	1.8831	24.3074	0.616045	24.6853	0.672963	0.262471	0.703031	0.363812
2	2	71.35	7.24234	1.66868	22.7105	0.552706	27.7571	0.675481	0.401671	0.839405	0.344063
2	2	71.35	1.70059	5.40754	35.662	0.717622	40.4843	0.705423	0.733952	0.957009	0.564694
2	2	71.35	1.62014	4.56092	31.8971	0.602205	57.0868	0.614772	0.683332	0.953369	0.41295
3	2	104.46	5.22753	2.04174	23.6086	0.622229	34.2055	0.54375	0.310077	0.802698	0.544452
3	2	104.46	7.79224	1.66854	21.7652	0.558738	28.3201	0.49837	0.531579	0.805922	0.409001
3	2	104.46	7.80049	1.58796	19.5374	0.672858	28.4259	0.523233	0.369874	0.765415	0.359321
3	2	104.46	2.67386	2.65379	22.614	0.607405	33.6703	0.588714	0.697979	0.956659	0.512667
3	2	104.46	2.25743	2.58996	17.1934	0.607366	37.713	0.659114	0.839136	0.981404	0.273915
4	2	101.51	5.11406	0.984457	9.02053	0.484136	38.5087	0.539908	0.745069	0.975245	0.0553648
4	2	101.51	7.17043	0.923174	9.98248	0.386144	25.731	0.554346	0.656067	0.929465	0.075168
4	2	101.51	6.96413	0.870285	9.47266	0.451336	29.9926	0.517254	0.747282	0.941545	0.0668294
4	2	101.51	2.61351	2.12233	15.1136	0.564616	31.1089	0.591092	0.889287	0.965285	0.133986
4	2	101.51	1.32958	6.49876	39.6107	0.662991	40.179	0.637802	0.752174	0.969902	0.647458
5	2	86.09	5.10123	1.27548	10.913	0.522567	32.46	0.464009	0.491546	0.881557	0.0956602
5	2	86.09	7.28956	1.20665	12.7497	0.536835	27.3862	0.47333	0.413378	0.894893	0.130197
5	2	86.09	7.06256	1.02363	10.9386	0.444824	25.7085	0.41872	0.609079	0.950128	0.103933
5	2	86.09	2.6167	2.63404	14.6496	0.631405	44.0776	0.63808	0.731151	0.892386	0.129343
5	2	86.09	1.4421	4.8501	22.6925	0.476675	38.3752	0.743109	0.702707	0.947334	0.206319
6	1	91.65	5.13486	0.803791	6.64893	0.415875	27.0533	0.499901	0.911638	0.98485	0.0494401
6	1	91.65	7.02629	0.672284	6.36305	0.411719	26.604	0.486694	0.842402	0.975597	0.0237828
6	1	91.65	6.77743	0.624091	5.63578	0.402709	30.4021	0.432647	0.801284	0.989888	0.025285
6	1	91.65	2.5258	1.5982	7.65363	0.509718	38.7484	0.539784	0.918137	0.98752	0.0619222
6	1	91.65	1.37434	2.69638	13.2149	0.372968	41.4652	0.66256	0.867294	0.982092	0.119673
7	2	119.54	5.0902	1.44544	15.7379	0.478324	23.0869	0.647874	0.677905	0.893995	0.255574
7	2	119.54	7.18605	1.20769	14.8483	0.529759	31.8063	0.569253	0.616625	0.872336	0.20169
7	2	119.54	7.11568	1.25141	15.777	0.576649	26.6461	0.498963	0.53678	0.808453	0.226519
7	2	119.54	2.61382	2.48316	19.8918	0.678685	31.6144	0.623397	0.838492	0.951775	0.376322
7	2	119.54	1.77506	3.44584	20.5531	0.618924	34.2093	0.561883	0.732854	0.961313	0.309981
8	2	94.48	4.9364	1.78874	17.8748	0.807909	46.1454	0.759618	0.541379	0.860652	0.158631
8	2	94.48	6.98169	1.37491	14.876	0.691701	34.7823	0.649919	0.462292	0.85564	0.0999098
8	2	94.48	7.31097	1.37978	15.7497	0.609783	30.4961	0.624398	0.533092	0.843449	0.134459
8	2	94.48	2.70319	2.8464	24.2078	0.767338	31.3703	0.80329	0.692081	0.913223	0.353591
8	2	94.48	1.72635	3.71502	25.9183	0.720461	29.7086	0.819206	0.826377	0.95074	0.315499
9	1	89.4	4.50977	0.773489	6.52291	0.388972	19.8043	0.474296	0.809411	0.949235	0.0158676
9	1	89.4	7.11742	0.702658	7.65324	0.322988	20.7384	0.391031	0.854148	0.967633	0.0332209
9	1	89.4	7.67993	0.586267	5.95602	0.299843	24.6816	0.399784	0.871593	0.974602	0.0168121
9	1	89.4	2.56575	1.71476	11.6015	0.476278	31.4663	0.651133	0.950523	0.97771	0.0856629
9	1	89.4	1.4646	3.03298	17.8831	0.371114	32.147	0.736136	0.829867	0.97513	0.106115
10	1	79.97	5.14166	0.609572	5.97524	0.41336	23.5158	0.12367	0.762036	0.95685	0.0269062
10	1	79.97	7.18547	0.569242	6.59351	0.425062	21.6809	0.105954	0.776876	0.965795	0.0242605
10	1	79.97	7.06165	0.583654	6.78986	0.434934	21.7085	0.105085	0.796237	0.956234	0.027641
10	1	79.97	2.60654	1.61029	10.6251	0.494214	18.8506	0.467707	0.930461	0.967755	0.0482321
10	1	79.97	1.409	3.4154	16.5032	0.437402	34.8286	0.590107	0.807953	0.984029	0.0819882
11	1	78.04	5.15127	1.00408	9.3195	0.371659	30.6109	0.543477	0.782712	0.984144	0.0467322
11	1	78.04	7.27538	0.823129	9.00677	0.35808	26.0619	0.547303	0.800141	0.978187	0.0489364
11	1	78.04	7.07202	0.779872	8.20425	0.426159	26.8342	0.450015	0.649169	0.979297	0.0355548
11	1	78.04	2.61908	1.60501	11.0261	0.443996	25.9076	0.54316	0.93383	0.989226	0.0675436
11	1	78.04	1.31631	2.40233	15.1486	0.288073	24.4159	0.532659	0.850154	0.982671	0.099597
12	1	75.43	5.1706	1.13158	10.9086	0.447422	19.9197	0.586464	0.80961	0.954064	0.0799435
12	1	75.43	7.32369	0.952174	10.3426	0.532862	24.4083	0.518685	0.78409	0.925135	0.0656838
12	1	75.43	7.07502	0.869643	9.62541	0.523	26.5931	0.541462	0.778036	0.926972	0.0543067
12	1	75.43	2.6253	2.34099	15.9612	0.562087	31.7988	0.672308	0.586143	0.930313	0.132103
12	1	75.43	1.31747	4.07461	22.2109	0.348941	28.1351	0.73614	0.626879	0.966662	0.176325
13	1	82.91	5.15082	0.959194	9.00056	0.533193	29.9549	0.407412	0.713932	0.947778	0.0492504
13	1	82.91	7.28323	0.803595	9.06899	0.463867	22.9549	0.340717	0.766557	0.923432	0.0566446
13	1	82.91	7.06648	0.752931	8.33891	0.362578	21.9923	0.283094	0.650293	0.944527	0.0497209
13	1	82.91	2.89897	1.49679	9.97618	0.516645	35.1254	0.478845	0.793135	0.978595	0.0627333
13	1	82.91	1.75032	2.28936	12.3658	0.402483	39.6112	0.489417	0.876205	0.991396	0.0690853
14	1	90.17	5.15614	0.642869	6.39247	0.34676	24.4213	0.460102	0.888658	0.987176	0.0160242
14	1	90.17	7.53512	0.551793	5.79048	0.329496	14.6353	0.288632	0.822763	0.980957	0.0199303
14	1	90.17	7.21241	0.483291	5.06482	0.315	27.5316	0.244486	0.914665	0.990938	0.0155358
14	1	90.17	2.78686	1.47502	10.2957	0.54428	35.1942	0.58981	0.939114	0.993256	0.0386585
14	1	90.17	1.42083	3.30243	18.5067	0.461074	21.326	0.582263	0.86715	0.990933	0.124717
